# Supplementary material for: Aged Biogenic Carbonates from Crustacean Waste: Structural and Functional Evaluation of Calibrated Fine Powders and Their Conversion into Phosphate Minerals
Source: Materials (Basel). 2025 Nov 11;18(22):5119. doi: 10.3390/ma18225119 (PMC12654126; doi:10.3390/ma18225119)
Supplement: Supplementary file 1 [file materials-18-05119-s001.zip]

Archive with 1 entries (1 files):
- materials-3861653-supplementary.pdf
